# Supplementary material for: The impact of national culture, altruism, and risk preference on salaries: The case of the Major League Baseball
Source: PLoS One. 2023 May 10;18(5):e0284556. doi: 10.1371/journal.pone.0284556 (PMC10171653; doi:10.1371/journal.pone.0284556)
Supplement: S1 File — Specifically, player data on salaries, personal characteristics, and performance can be cited from Baseball-Reference.com. The CD, which is based on Hofstede’s six-dimension composite cultural indicator between players’ country of birth and the US, can be cited from hofstede-insights.com. (ZIP) [file pone.0284556.s003.zip]

Archive with 1 entries (1 files):
- mlb-salary-discrimination.do
