# Supplementary material for: The impact of national culture, altruism, and risk preference on salaries: The case of the Major League Baseball
Source: PLoS One. 2023 May 10;18(5):e0284556. doi: 10.1371/journal.pone.0284556 (PMC10171653; doi:10.1371/journal.pone.0284556)
Supplement: S1 File — Specifically, player data on salaries, personal characteristics, and performance can be cited from Baseball-Reference.com. The CD, which is based on Hofstede’s six-dimension composite cultural indicator between players’ country of birth and the US, can be cited from hofstede-insights.com. (ZIP) [file pone.0284556.s003.zip › mlb-salary-discrimination.do]

gen logsal= log(salary)


xi i.year

rename _Iyear_2018 Iyear_2018
rename _Iyear_2019 Iyear_2019
rename _Iyear_2020 Iyear_2020

xi i.team
rename _Iteam_2 Iteam_2
rename _Iteam_3 Iteam_3
rename _Iteam_4 Iteam_4
rename _Iteam_5 Iteam_5
rename _Iteam_6 Iteam_6
rename _Iteam_7 Iteam_7
rename _Iteam_8 Iteam_8
rename _Iteam_9 Iteam_9
rename _Iteam_10 Iteam_10
rename _Iteam_11 Iteam_11
rename _Iteam_12 Iteam_12
rename _Iteam_13 Iteam_13
rename _Iteam_14 Iteam_14
rename _Iteam_15 Iteam_15
rename _Iteam_16 Iteam_16
rename _Iteam_17 Iteam_17
rename _Iteam_18 Iteam_18
rename _Iteam_19 Iteam_19
rename _Iteam_20 Iteam_20
rename _Iteam_21 Iteam_21
rename _Iteam_22 Iteam_22
rename _Iteam_23 Iteam_23
rename _Iteam_24 Iteam_24
rename _Iteam_25 Iteam_25
rename _Iteam_26 Iteam_26
rename _Iteam_27 Iteam_27
rename _Iteam_28 Iteam_28
rename _Iteam_29 Iteam_29
rename _Iteam_30 Iteam_30

xi i.league
rename _Ileague_1 Ileague_1

/**table 1**/
sum


/**table 2**/
sum salarymillion cd uai col absris absalt age sqage tenure sqtenure bmi sqbmi win lose cg sho inning hra bbp ab db sb cs fb rs if nat==0
sum salarymillion cd uai col absris absalt age sqage tenure sqtenure bmi sqbmi win lose cg sho inning hra bbp ab db sb cs fb rs if nat==1


/**table 3**//*RE pitcher*/
iis player_id

xtreg logsal nat age sqage bmi sqbmi sho lose hra cg ,re
est store re
outreg2 using myfile, replace auto(2)


xtreg logsal cd tenure sqtenure bmi sqbmi win lose cg ,re
est store re
outreg2 using myfile, append auto(2)

xtreg logsal nat age sqage bmi sqbmi win sho cg Iteam_2-Iteam_30 Iyear_2018-Iyear_2020 Ileague_1 ,re
est store re
outreg2 using myfile, append auto(2)

xtreg logsal cd tenure sqtenure bmi sqbmi sho inning cg Iteam_2-Iteam_30 Iyear_2018-Iyear_2020 Ileague_1 ,re
est store re
outreg2 using myfile, append auto(2)


/**table 3**//*cluster*///////
iis player_id

xtreg logsal nat age sqage bmi sqbmi sho lose hra cg , vce(cluster team)
est store re
outreg2 using myfile, replace auto(2)


xtreg logsal cd tenure sqtenure bmi sqbmi win lose cg , vce(cluster team)
est store re
outreg2 using myfile, append auto(2)

xtreg logsal nat age sqage bmi sqbmi win sho cg Iteam_2-Iteam_30 Iyear_2018-Iyear_2020 Ileague_1 , vce(cluster team)
est store re
outreg2 using myfile, append auto(2)

xtreg logsal cd tenure sqtenure bmi sqbmi sho inning cg Iteam_2-Iteam_30 Iyear_2018-Iyear_2020 Ileague_1 , vce(cluster team)
est store re
outreg2 using myfile, append auto(2)


/**table 4**//*RE pitcher CD&GPS*/


xtreg logsal absris absalt tenure sqtenure bmi sqbmi sho inning cg bbp ,re
est store re
outreg2 using myfile, replace auto(2)


xtreg logsal absris absalt age sqage bmi sqbmi sho cg bbp ,re
est store re
outreg2 using myfile, append auto(2)


xtreg logsal absris absalt tenure sqtenure bmi sqbmi win sho lose hra cg Iteam_2-Iteam_30 Iyear_2018-Iyear_2020 Ileague_1 ,re
est store re
outreg2 using myfile, append auto(2)


xtreg logsal absris absalt age sqage bmi sqbmi sho cg bbp Iteam_2-Iteam_30 Iyear_2018-Iyear_2020 Ileague_1 ,re
est store re
outreg2 using myfile, append auto(2)


xtreg logsal absris absalt tenure sqtenure bmi sqbmi sho inning cg Iteam_2-Iteam_30 Iyear_2018-Iyear_2020 Ileague_1 ,re
est store re
outreg2 using myfile, append auto(2)


xtreg logsal col uai tenure sqtenure bmi sqbmi sho inning cg bbp ,re
est store re
outreg2 using myfile, append auto(2)


xtreg logsal col uai age sqage bmi sqbmi sho cg bbp ,re
est store re
outreg2 using myfile, append auto(2)


xtreg logsal col uai tenure sqtenure bmi sqbmi win sho lose hra cg Iteam_2-Iteam_30 Iyear_2018-Iyear_2020 Ileague_1 ,re
est store re
outreg2 using myfile, append auto(2)


xtreg logsal col uai age sqage bmi sqbmi sho cg bbp Iteam_2-Iteam_30 Iyear_2018-Iyear_2020 Ileague_1 ,re
est store re
outreg2 using myfile, append auto(2)


xtreg logsal col uai tenure sqtenure bmi sqbmi sho inning cg Iteam_2-Iteam_30 Iyear_2018-Iyear_2020 Ileague_1 ,re
est store re
outreg2 using myfile, append auto(2)


/**table 4**//*cluster*/


xtreg logsal absris absalt tenure sqtenure bmi sqbmi sho inning cg bbp , vce(cluster team)
est store re
outreg2 using myfile, append auto(2)


xtreg logsal absris absalt age sqage bmi sqbmi sho cg bbp , vce(cluster team)
est store re
outreg2 using myfile, append auto(2)


xtreg logsal absris absalt tenure sqtenure bmi sqbmi win sho lose hra cg Iteam_2-Iteam_30 Iyear_2018-Iyear_2020 Ileague_1 , vce(cluster team)
est store re
outreg2 using myfile, append auto(2)


xtreg logsal absris absalt age sqage bmi sqbmi sho cg bbp Iteam_2-Iteam_30 Iyear_2018-Iyear_2020 Ileague_1 , vce(cluster team)
est store re
outreg2 using myfile, append auto(2)


xtreg logsal absris absalt tenure sqtenure bmi sqbmi sho inning cg Iteam_2-Iteam_30 Iyear_2018-Iyear_2020 Ileague_1 , vce(cluster team)
est store re
outreg2 using myfile, append auto(2)


xtreg logsal col uai tenure sqtenure bmi sqbmi sho inning cg bbp , vce(cluster team)
est store re
outreg2 using myfile, append auto(2)


xtreg logsal col uai age sqage bmi sqbmi sho cg bbp , vce(cluster team)
est store re
outreg2 using myfile, append auto(2)


xtreg logsal col uai tenure sqtenure bmi sqbmi win sho lose hra cg Iteam_2-Iteam_30 Iyear_2018-Iyear_2020 Ileague_1 , vce(cluster team)
est store re
outreg2 using myfile, append auto(2)


xtreg logsal col uai age sqage bmi sqbmi sho cg bbp Iteam_2-Iteam_30 Iyear_2018-Iyear_2020 Ileague_1 , vce(cluster team)
est store re
outreg2 using myfile, append auto(2)


xtreg logsal col uai tenure sqtenure bmi sqbmi sho inning cg Iteam_2-Iteam_30 Iyear_2018-Iyear_2020 Ileague_1 , vce(cluster team)
est store re
outreg2 using myfile, append auto(2)


/**table 5**//*RE hitter*/

xtreg logsal nat tenure sqtenure bmi sqbmi ab sb fb ,re
est store re
outreg2 using myfile, replace auto(2)

xtreg logsal cd age sqage bmi sqbmi ab db sb cs fb rs ,re
est store re
outreg2 using myfile, append auto(2)

xtreg logsal nat tenure sqtenure bmi sqbmi ab sb fb Iteam_2-Iteam_30 Iyear_2018-Iyear_2020 Ileague_1 ,re
est store re
outreg2 using myfile, append auto(2)


xtreg logsal cd age sqage bmi sqbmi ab db sb cs fb rs Iteam_2-Iteam_30 Iyear_2018-Iyear_2020 Ileague_1 ,re
est store re
outreg2 using myfile, append auto(2)


/**table 5**//*cluster*/////

xtreg logsal nat tenure sqtenure bmi sqbmi ab sb fb , vce(cluster team)
est store re
outreg2 using myfile, replace auto(2)

xtreg logsal cd age sqage bmi sqbmi ab db sb cs fb rs , vce(cluster team)
est store re
outreg2 using myfile, append auto(2)

xtreg logsal nat tenure sqtenure bmi sqbmi ab sb fb Iteam_2-Iteam_30 Iyear_2018-Iyear_2020 Ileague_1 , vce(cluster team)
est store re
outreg2 using myfile, append auto(2)


xtreg logsal cd age sqage bmi sqbmi ab db sb cs fb rs Iteam_2-Iteam_30 Iyear_2018-Iyear_2020 Ileague_1 , vce(cluster team)
est store re
outreg2 using myfile, append auto(2)


/**table 6**//*RE hitter CD&GPS*/


xtreg logsal absris absalt age sqage bmi sqbmi ab sb fb ,re
est store re
outreg2 using myfile, replace auto(2)


xtreg logsal absris absalt age sqage bmi sqbmi db sb cs fb rs ,re
est store re
outreg2 using myfile, append auto(2)


xtreg logsal absris absalt age sqage bmi sqbmi db sb cs fb rs Iteam_2-Iteam_30 Iyear_2018-Iyear_2020 Ileague_1 ,re
est store re
outreg2 using myfile, append auto(2)


xtreg logsal absris absalt age sqage bmi sqbmi ab db Iteam_2-Iteam_30 Iyear_2018-Iyear_2020 Ileague_1 ,re
est store re
outreg2 using myfile, append auto(2) 


xtreg logsal absris absalt age sqage bmi sqbmi ab sb fb Iteam_2-Iteam_30 Iyear_2018-Iyear_2020 Ileague_1 ,re
est store re
outreg2 using myfile, append auto(2)

xtreg logsal col uai age sqage bmi sqbmi ab sb fb ,re
est store re
outreg2 using myfile, append auto(2)


xtreg logsal col uai age sqage bmi sqbmi db sb cs fb rs ,re
est store re
outreg2 using myfile, append auto(2)


xtreg logsal col uai age sqage bmi sqbmi db sb cs fb rs Iteam_2-Iteam_30 Iyear_2018-Iyear_2020 Ileague_1 ,re
est store re
outreg2 using myfile, append auto(2)


xtreg logsal col uai age sqage bmi sqbmi ab db Iteam_2-Iteam_30 Iyear_2018-Iyear_2020 Ileague_1 ,re
est store re
outreg2 using myfile, append auto(2) 


xtreg logsal col uai age sqage bmi sqbmi ab sb fb Iteam_2-Iteam_30 Iyear_2018-Iyear_2020 Ileague_1 ,re
est store re
outreg2 using myfile, append auto(2)


/**table 6**//*cluster*/


xtreg logsal absris absalt age sqage bmi sqbmi ab sb fb , vce(cluster team)
est store re
outreg2 using myfile, replace auto(2)


xtreg logsal absris absalt age sqage bmi sqbmi db sb cs fb rs , vce(cluster team)
est store re
outreg2 using myfile, append auto(2)


xtreg logsal absris absalt age sqage bmi sqbmi db sb cs fb rs Iteam_2-Iteam_30 Iyear_2018-Iyear_2020 Ileague_1 , vce(cluster team)
est store re
outreg2 using myfile, append auto(2)


xtreg logsal absris absalt age sqage bmi sqbmi ab db Iteam_2-Iteam_30 Iyear_2018-Iyear_2020 Ileague_1 , vce(cluster team)
est store re
outreg2 using myfile, append auto(2) 


xtreg logsal absris absalt age sqage bmi sqbmi ab sb fb Iteam_2-Iteam_30 Iyear_2018-Iyear_2020 Ileague_1 , vce(cluster team)
est store re
outreg2 using myfile, append auto(2)

xtreg logsal col uai age sqage bmi sqbmi ab sb fb , vce(cluster team)
est store re
outreg2 using myfile, append auto(2)


xtreg logsal col uai age sqage bmi sqbmi db sb cs fb rs , vce(cluster team)
est store re
outreg2 using myfile, append auto(2)


xtreg logsal col uai age sqage bmi sqbmi db sb cs fb rs Iteam_2-Iteam_30 Iyear_2018-Iyear_2020 Ileague_1 , vce(cluster team)
est store re
outreg2 using myfile, append auto(2)


xtreg logsal col uai age sqage bmi sqbmi ab db Iteam_2-Iteam_30 Iyear_2018-Iyear_2020 Ileague_1 , vce(cluster team)
est store re
outreg2 using myfile, append auto(2) 


xtreg logsal col uai age sqage bmi sqbmi ab sb fb Iteam_2-Iteam_30 Iyear_2018-Iyear_2020 Ileague_1 , vce(cluster team)
est store re
outreg2 using myfile, append auto(2)
